# Supplementary material for: Convalescent Plasma Therapy for COVID-19: A Systematic Review and Meta-Analysis on Randomized Controlled Trials
Source: Viruses. 2023 Mar 16;15(3):765. doi: 10.3390/v15030765 (PMC10054551; doi:10.3390/v15030765)
Supplement: Supplementary file 1 [file viruses-15-00765-s001.zip]

Archive with 1 entries (1 files):
- viruses-2292387-supplementary.pdf
